# Supplementary material for: Effects of Vitamin D3 and Marine Omega-3 Fatty Acids Supplementation on Biomarkers of Systemic Inflammation: 4-Year Findings from the VITAL Randomized Trial
Source: Nutrients. 2022 Dec 14;14(24):5307. doi: 10.3390/nu14245307 (PMC9782648; doi:10.3390/nu14245307)
Supplement: Supplementary file 1 [file nutrients-14-05307-s001.zip]

Archive with 1 entries (1 files):
- nutrients-2050811 -supplementary.pdf
